# Supplementary material for: Untethered bistable origami crawler for confined applications
Source: Commun Eng. 2024 Oct 30;3:150. doi: 10.1038/s44172-024-00294-1 (PMC11525557; doi:10.1038/s44172-024-00294-1)
Supplement: Supplementary file 9 — Supplementary Data 1 [file 44172_2024_294_MOESM9_ESM.zip]

Archive with 18 entries (16 files):
- Sourcce Data/
- Sourcce Data/Raw Microscopy images/
- Sourcce Data/Raw Microscopy images/holes made by MNs using spring applicator.jpg
- Sourcce Data/Raw Microscopy images/holes made by origami1.jpg
- Sourcce Data/Raw Microscopy images/holes made by origami2.jpg
- Sourcce Data/Raw Microscopy images/Microneedles topology.jpg
- Sourcce Data/Raw Microscopy images/MN topology 2.jpg
- Sourcce Data/Raw Microscopy images/Plain ecoflex.jpg
- Sourcce Data/Raw Microscopy images/desktop.ini
- Sourcce Data/F2.opju
- Sourcce Data/F3(a).opju
- Sourcce Data/F3(b) and FS15.opju
- Sourcce Data/F4.opju
- Sourcce Data/Fig1 and FS7.opju
- Sourcce Data/FS3.opju
- Sourcce Data/FS5.opju
- Sourcce Data/SF14.opju
- Sourcce Data/desktop.ini
